# Supplementary material for: Excessive folate synthesis limits lifespan in the C. elegans: E. coli aging model
Source: BMC Biol. 2012 Jul 31;10:67. doi: 10.1186/1741-7007-10-67 (PMC3583181; doi:10.1186/1741-7007-10-67)
Supplement: Additional file 1 — Summary of all lifespan experiments conducted in this study. File showing individual experiments, number of animals scored as dead, number censored and, where relevant, percent increase in lifespan between mutant and control, and P-values from Log-Rank and Wilcoxon tests of the Kaplan-Meier survival model. [file 1741-7007-10-67-S1.XLSX]

## Sheet: Sheet1 (2)
Table of Lifespan data			group name
Experiment	Date?	Temp		Genotype	Supplement to NGM	Bacteria/plasmid	Animals raised on (if different)	Mean lifespan	n dead	(+censored)	% increase mut vs control	P=<.0001
DW1	2006-04-13	25°C	L4440	daf-2(m577) rrf-3(pk1426)	1 mM IPTG and 25µg/ml carbenicillin	HT115(DE3)/L4440		29.69	119	9
		25°C	ugt-27	daf-2(m577) rrf-3(pk1426)	1 mM IPTG and 25µg/ml carbenicillin	HT115(DE3)*mut/L4440 ugt-27		39.47	107	6	0.329	P=<.0001
DW2	2006-05-09	25°C	L4440	daf-2(m577) rrf-3(pk1426)	1 mM IPTG and 25µg/ml carbenicillin	HT115(DE3)/L4440		28	201	30
		25°C	ugt-27	daf-2(m577) rrf-3(pk1426)	1 mM IPTG and 25µg/ml carbenicillin	HT115(DE3)*mut/L4440 ugt-27		42.08	92	17	0.503	P=<.0001
daf-2(+)	2006-10-08	25°C		N2	1 mM IPTG and 25µg/ml carbenicillin	HT115(DE3)/L4440		15.99	74	2
		25°C		N2	1 mM IPTG and 25µg/ml carbenicillin	HT115(DE3)*mut/L4440 ugt-27		21.21	75	32	0.326454	P=<.0001
		25°C		rrf-3(pk1426)	1 mM IPTG and 25µg/ml carbenicillin	HT115(DE3)/L4440		18.38	31	5
		25°C		rrf-3(pk1426)	1 mM IPTG and 25µg/ml carbenicillin	HT115(DE3)*mut/L4440 ugt-27		26.37	71	17	0.434712	P=<.0001
		25°C		glp-4(bn1)	1 mM IPTG and 25µg/ml carbenicillin	HT115(DE3)/L4440		13.48	96	2
		25°C		glp-4(bn1)	1 mM IPTG and 25µg/ml carbenicillin	HT115(DE3)*mut/L4440 ugt-27		21.74	62	16	0.61276	P=<.0001
rrf-3_daf-16	2006-12-02	25°C		rrf-3(pk1426)	1 mM IPTG and 25µg/ml carbenicillin	HT115(DE3)/L4440		15.58	80	16
		25°C		rrf-3(pk1426)	1 mM IPTG and 25µg/ml carbenicillin	HT115(DE3)*mut/L4440 ugt-27		23.94	46	64	0.536585	P=<.0001
		25°C		daf-16(mgDf50)	1 mM IPTG and 25µg/ml carbenicillin	HT115(DE3)/L4440		12.52	80	9
		25°C		daf-16(mgDf50)	1 mM IPTG and 25µg/ml carbenicillin	HT115(DE3)*mut/L4440 ugt-27		15.77	56	2	0.259585	P=<.0001
old vs new	2007-02-05	20°C		rrf-3(pk1426)	1 mM IPTG and 25µg/ml carbenicillin	HT115(DE3)/L4440		18.55	61	32
		20°C		rrf-3(pk1426)	1 mM IPTG and 25µg/ml carbenicillin	HT115(DE3)*mut/L4440 ugt-27		23.99	98	22	0.293261	P=<.0001	pooled
		20°C		rrf-3(pk1426)	1 mM IPTG and 25µg/ml carbenicillin	HT115(DE3)new/L4440 ugt-27		18.38	50	30
noplasmid1_A	2007-03-26	25°C	new	rrf-3(pk1426)?		HT115(DE3)new		14.63	62	31
		25°C	old	rrf-3(pk1426)		HT115(DE3)*mut		21.89	68	32	0.496241	P=<.0001
		25°C	mix	rrf-3(pk1426)		HT115(DE3)new +HT115(DE3)*mut		16.27	80	15		.0006,.0007
20 N2	2007-11-12	20°C		N2		HT115(DE3)		19.67	45	31
		20°C		N2		HT115(DE3)*mut		23.1	93	25	0.174377	P=<.0001
25 N2	2007-11-09	25°C		N2		HT115(DE3)		11.71	30	11
		25°C		N2		HT115(DE3)*mut		18.66	85	26	0.59351	P=<.0001
switch experiment	2007-11-17	25°C	mut then mut	glp-4(bn1)		HT115(DE3)*mut		18.89	67	5	0.602205	P=<.0001 vs control/control and mut/control P<.001 vs control/mut
		25°C	mut then control	glp-4(bn1)		HT115(DE3)	HT115(DE3)*mut	12.58	77	0		P=<.0001 vs control/control
		25°C	control then mut	glp-4(bn1)		HT115(DE3)*mut	HT115(DE3)	15.65	85	0	0.327396
		25°C	control then control	glp-4(bn1)		HT115(DE3)		11.79	97	1
rescue exp 2	2008-05-03	25°C	miniM	glp-4(bn1)	25µg/ml carbenicillin	HT115(DE3)*mut/pMMB67- aroD	HT115(DE3)*mut (no supplement)	11.63	93	1
		25°C	new	glp-4(bn1)		HT115(DE3)	HT115(DE3)*mut (no supplement)	12.05	99	1
		25°C	old	glp-4(bn1)		HT115(DE3)*mut	HT115(DE3)*mut (no supplement)	17.63	102	2	0.463071
		25°C	VM1	glp-4(bn1)	25µg/ml carbenicillin	HT115(DE3)*mut/pMMB67	HT115(DE3)*mut (no supplement)	18.34	110	6	0.466027
		25°C	VM1+SHK	glp-4(bn1)	25µg/ml carbenicillin +40µg/ml shikimic acid	HT115(DE3)*mut/pMMB67	HT115(DE3)*mut (no supplement)	12.89	70	0
		25°C	VM2	glp-4(bn1)	25µg/ml carbenicillin	HT115(DE3)*mut/pMMB67	HT115(DE3)*mut (no supplement)	19.59	102	3
		25°C	VP1	glp-4(bn1)	25µg/ml carbenicillin	HT115(DE3)/pMMB67	HT115(DE3)*mut (no supplement)	12.51	95	8
		25°C	VP2	glp-4(bn1)	25µg/ml carbenicillin	HT115(DE3)/pMMB67	HT115(DE3)*mut (no supplement)	11.7	115	0
exp 3	2008-05-29	25°C	m+AAAs	glp-4(bn1)	40µg/ml L-Trp, 40µg/ml L-Phe, 40µg/ml L-Tyr	HT115(DE3)*mut	HT115(DE3)*mut (no supplement)	16.38	100	3
		25°C	m+PABA	glp-4(bn1)	40µg/ml pABA	HT115(DE3)*mut	HT115(DE3)*mut (no supplement)	14.27	76	1
		25°C	m+Phe	glp-4(bn1)	40µg/ml L-Phe	HT115(DE3)*mut	HT115(DE3)*mut (no supplement)	18.62	92	7
		25°C	m+SHK	glp-4(bn1)	40µg/ml shikimic acid	HT115(DE3)*mut	HT115(DE3)*mut (no supplement)	13.98	86	26
		25°C	m+Trp	glp-4(bn1)	40µg/ml L-Trp	HT115(DE3)*mut	HT115(DE3)*mut (no supplement)	16.87	93	3
		25°C	m+Tyr	glp-4(bn1)	40µg/ml L-Tyr	HT115(DE3)*mut	HT115(DE3)*mut (no supplement)	17.56	103	1
		25°C	mutant	glp-4(bn1)		HT115(DE3)*mut	HT115(DE3)*mut (no supplement)	18.32	116	2	0.426791
		25°C	control	glp-4(bn1)		HT115(DE3)	HT115(DE3)*mut (no supplement)	12.84	116	1
rescue plasmid	2008-05-30	25°C	m+aroD	glp-4(bn1)	25µg/ml carbenicillin	HT115(DE3)*mut/pMMB67- aroD	HT115(DE3)*mut (no supplement)	12.06	85	9
		25°C	m+folD	glp-4(bn1)	25µg/ml carbenicillin	HT115(DE3)*mut/pMMB67- folD	HT115(DE3)*mut (no supplement)	18.75	121	4
		25°C	m+Vec	glp-4(bn1)	25µg/ml carbenicillin	HT115(DE3)*mut/pMMB67	HT115(DE3)*mut (no supplement)	18.92	126	3	0.478125
		25°C	p+aroD	glp-4(bn1)	25µg/ml carbenicillin	HT115(DE3)/pMMB67- aroD	HT115(DE3)*mut (no supplement)	11.06	126	3
		25°C	P+Vec	glp-4(bn1)	25µg/ml carbenicillin	HT115(DE3)/pMMB67	HT115(DE3)*mut (no supplement)	12.8	126	13
PABA/Kan	2008-06-30	25°C	mut	glp-4(bn1)		HT115(DE3)*mut	HT115(DE3)*mut (no supplement)	19.28	118	2	0.507428
		25°C	mut K	glp-4(bn1)	80µl 10mM kanamycin (added to lawn)	HT115(DE3)*mut	HT115(DE3)*mut (no supplement)	20.88	102	1
		25°C	mut PABA	glp-4(bn1)	40µg/ml pABA	HT115(DE3)*mut	HT115(DE3)*mut (no supplement)	14.59	98	6
		25°C	mut PABA K	glp-4(bn1)	80µl 10mM kanamycin + 40µg/ml PABA	HT115(DE3)*mut	HT115(DE3)*mut (no supplement)	17.95	91	0
		25°C	WT	glp-4(bn1)		HT115(DE3)	HT115(DE3)*mut (no supplement)	12.79	78	0
		25°C	WT K	glp-4(bn1)	80µl 10mM kanamycin	HT115(DE3)	HT115(DE3)*mut (no supplement)	15.47	86	0
		25°C	WT PABA	glp-4(bn1)	40µg/ml pABA	HT115(DE3)	HT115(DE3)*mut (no supplement)	13.87	58	4
		25°C	WT PABA K	glp-4(bn1)	80µl 10mM kanamycin + 40µg/ml PABA	HT115(DE3)	HT115(DE3)*mut (no supplement)	15.41	75	1
2nd PABA/Kan	2008-07-14	25°C	mut	glp-4(bn1)		HT115(DE3)*mut	HT115(DE3)*mut (no supplement)	18.7	87	8	0.441789
(Ryan finished)		25°C	mut K	glp-4(bn1)	80µl 10mM kanamycin	HT115(DE3)*mut	HT115(DE3)*mut (no supplement)	20.45	88	37
		25°C	WT	glp-4(bn1)		HT115(DE3)	HT115(DE3)*mut (no supplement)	12.97	90	27
		25°C	WT K	glp-4(bn1)	80µl 10mM kanamycin	HT115(DE3)	HT115(DE3)*mut (no supplement)	16.36	61	7
		25°C	WT PABA	glp-4(bn1)	40µg/ml pABA	HT115(DE3)	HT115(DE3)*mut (no supplement)	13.39	74	48
Zöe	2009-02-27	25°C	WT PABA	glp-4(bn1)	40µg/ml pABA	HT115(DE3)	HT115(DE3)*mut (no supplement)	13.17	112	15
		25°C	WT	glp-4(bn1)		HT115(DE3)	HT115(DE3)*mut (no supplement)	13.74	84	0
		25°C	aroD PABA	glp-4(bn1)	40µg/ml pABA	HT115(DE3)*mut	HT115(DE3)*mut (no supplement)	14.53	85	15
		25°C	aroD	glp-4(bn1)		HT115(DE3)*mut	HT115(DE3)*mut (no supplement)	19.48	124	6	0.417758
		25°C	GD1 PABA	glp-4(bn1)	50 µg/ml kanamycin + 40µg/ml pABA	GD1 ubiG-	OP50	21.68	90	10
		25°C	GD1	glp-4(bn1)	50 µg/ml kanamycin	GD1 ubiG-	OP50	21.36	76	25
		25°C	GD1:pAHG PABA	glp-4(bn1)	50 µg/ml kanamycin + 40µg/ml pABA	GD1 ubiG/pAHG(ubiG+)	OP50	12.86	116	6
		25°C	GD1:pAHG	glp-4(bn1)	50 µg/ml kanamycin	GD1 ubiG/pAHG(ubiG+)	OP50	13.13	118	7
Philippa	2009-02-27	25°C	WT	glp-4(bn1)		HT115(DE3)	HT115(DE3)*mut (no supplement)	12.53	100	19
		25°C	aroD	glp-4(bn1)		HT115(DE3)*mut	HT115(DE3)*mut (no supplement)	18.15	69	2	0.448524
		25°C	WT + folate	glp-4(bn1)	128.7 µg/ml sodium folate	HT115(DE3)	HT115(DE3)*mut (no supplement)	12.1	116	2
		25°C	aroD + folate	glp-4(bn1)	128.7 µg/ml sodium folate	HT115(DE3)*mut	HT115(DE3)*mut (no supplement)	14.59	118	5
		25°C	WT PABA	glp-4(bn1)	40µg/ml pABA	HT115(DE3)	HT115(DE3)*mut (no supplement)	12.71	67	4
		25°C	aroD PABA	glp-4(bn1)	40µg/ml pABA	HT115(DE3)*mut	HT115(DE3)*mut (no supplement)	11.33	61	7
Marjanne	2009-03-20	25°C	aroD	glp-4(bn1)		HT115(DE3)*mut	HT115(DE3)*mut (no supplement)	19.05	100	25	0.397652
		25°C	aroD + 1xF	glp-4(bn1)	128.7 µg/ml sodium folate	HT115(DE3)*mut	HT115(DE3)*mut (no supplement)	16.49	101	49
		25°C	aroD + 2xF	glp-4(bn1)	257.5 µg/ml sodium folate	HT115(DE3)*mut	HT115(DE3)*mut (no supplement)	15.53	149	1
		25°C	GD1	glp-4(bn1)	50 µg/ml kanamycin	GD1 ubiG-	OP50	20.31	145	3
		25°C	GD1 + 1xF	glp-4(bn1)	50 µg/ml kanamycin + 128.7 µg/ml sodium folate	GD1 ubiG-	OP50	20.15	145	4
		25°C	GD1 + 2xF	glp-4(bn1)	50 µg/ml kanamycin + 257.5 µg/ml sodium folate	GD1 ubiG-	OP50	21.73	146	3
		25°C	GD1:pAHG	glp-4(bn1)	50 µg/ml kanamycin	GD1 ubiG/pAHG(ubiG+)	OP50	12.86	148	2
		25°C	GD1:pAHG + 1xF	glp-4(bn1)	50 µg/ml kanamycin + 128.7 µg/ml sodium folate	GD1 ubiG/pAHG(ubiG+)	OP50	13.02	129	1
		25°C	GD1:pAHG + 2xF	glp-4(bn1)	50 µg/ml kanamycin + 257.5 µg/ml sodium folate	GD1 ubiG/pAHG(ubiG+)	OP50	13.65	144	1
		25°C	WT	glp-4(bn1)		HT115(DE3)	HT115(DE3)*mut (no supplement)	13.63	126	0
		25°C	WT + 1xF	glp-4(bn1)	128.7 µg/ml sodium folate	HT115(DE3)	HT115(DE3)*mut (no supplement)	13.51	150	1
		25°C	WT + 2xF	glp-4(bn1)	257.5 µg/ml sodium folate	HT115(DE3)	HT115(DE3)*mut (no supplement)	13.05	122	0
									8387	939

## Sheet: for publication
Supplementary Table 1: Lifespan data
Exp	group name	Mean	n dead	censor	% increase	P	P	Bacteria/plasmid	Supplement to NGM	Animals raised on (if different)	Genotype	Temp
		lifespan			mut or SMX vs	Log-Rank	Wilcoxon
		(days)			control		(if different)
1	rrf-3 daf-2 on L4440	29.69	119	9				HT115(DE3)/L4440	1 mM IPTG and 25 µg/ml carbenicillin		rrf-3(pk1426) daf-2(m577)	25°C
	rrf-3 daf-2 on ugt-27 RNAi	39.47	107	6	0.329	P<.0001		HT115(DE3)*mut/L4440(ugt-27)	1 mM IPTG and 25 µg/ml carbenicillin		rrf-3(pk1426) daf-2(m577)	25°C
2	rrf-3 daf-2 on L4440	28	201	30				HT115(DE3)/L4440	1 mM IPTG and 25 µg/ml carbenicillin		rrf-3(pk1426) daf-2(m577)	25°C
	rrf-3 daf-2 on ugt-27 RNAi	42.08	92	17	0.503	P<.0001		HT115(DE3)*mut/L4440(ugt-27)	1 mM IPTG and 25 µg/ml carbenicillin		rrf-3(pk1426) daf-2(m577)	25°C
3	N2 on L4440	15.99	74	2				HT115(DE3)/L4440	1 mM IPTG and 25 µg/ml carbenicillin		N2	25°C
	N2 on ugt-27 RNAi	21.21	75	32	0.326454	P<.0001		HT115(DE3)*mut/L4440(ugt-27)	1 mM IPTG and 25 µg/ml carbenicillin		N2	25°C
	rrf-3 on L4440	18.38	31	5				HT115(DE3)/L4440	1 mM IPTG and 25 µg/ml carbenicillin		rrf-3(pk1426)	25°C
	rrf-3 on ugt-27 RNAi	26.37	71	17	0.434712	P<.0001		HT115(DE3)*mut/L4440(ugt-27)	1 mM IPTG and 25 µg/ml carbenicillin		rrf-3(pk1426)	25°C
	glp-4 on L4440	13.48	96	2				HT115(DE3)/L4440	1 mM IPTG and 25 µg/ml carbenicillin		glp-4(bn2)	25°C
	glp-4 on ugt-27 RNAi	21.74	62	16	0.61276	P<.0001		HT115(DE3)*mut/L4440(ugt-27)	1 mM IPTG and 25 µg/ml carbenicillin		glp-4(bn2)	25°C
4	rrf-3 on L4440	15.58	80	16				HT115(DE3)/L4440	1 mM IPTG and 25 µg/ml carbenicillin		rrf-3(pk1426)	25°C
	rrf-3 on ugt-27 RNAi	23.94	46	64	0.536585	P<.0001		HT115(DE3)*mut/L4440(ugt-27)	1 mM IPTG and 25 µg/ml carbenicillin		rrf-3(pk1426)	25°C
	daf-16 on L4440	12.52	80	9				HT115(DE3)/L4440	1 mM IPTG and 25 µg/ml carbenicillin		daf-16(mgDf50)	25°C
	daf-16 on ugt-27 RNAi	15.77	56	2	0.259585	P<.0001		HT115(DE3)*mut/L4440(ugt-27)	1 mM IPTG and 25 µg/ml carbenicillin		daf-16(mgDf50)	25°C
5	L4440 in control strain	18.55	61	32				HT115(DE3)/L4440	1 mM IPTG and 25 µg/ml carbenicillin		rrf-3(pk1426)	20°C
	ugt-27 in mutant strain	23.99	98	22	0.293261	P<.0001		HT115(DE3)*mut/L4440(ugt-27)	1 mM IPTG and 25 µg/ml carbenicillin		rrf-3(pk1426)	20°C
	ugt-27 in new HT115(DE3)	18.38	50	30				HT115(DE3)/L4440 ugt-27	1 mM IPTG and 25 µg/ml carbenicillin		rrf-3(pk1426)	20°C
6	ugt-27 in new HT115(DE3)	14.63	62	31				HT115(DE3)			rrf-3(pk1426)	25°C
	ugt-27 in mutant strain	21.89	68	32	0.496241	P<.0001		HT115(DE3)*mut			rrf-3(pk1426)	25°C
	mix of strains	16.27	80	15				HT115(DE3) + HT115(DE3)*mut			rrf-3(pk1426)	25°C
7	new HT115(DE3) no plasmid	19.67	45	31				HT115(DE3)			N2	20°C
	mutant no plasmid	23.1	93	25	0.174377	P<.0001		HT115(DE3)*mut			N2	20°C
8	new HT115(DE3) no plasmid	11.71	30	11				HT115(DE3)			N2	25°C
	mutant no plasmid	18.66	85	26	0.59351	P<.0001		HT115(DE3)*mut			N2	25°C
9	mutant then mutant	18.89	67	5	0.602205	P<.0001		HT115(DE3)*mut			glp-4(bn2)	25°C
	mutant then control	12.58	77	0		P<.0001		HT115(DE3)		HT115(DE3)*mut	glp-4(bn2)	25°C
	control then mutant	15.65	85	0	0.327396			HT115(DE3)*mut		HT115(DE3)	glp-4(bn2)	25°C
	control then control	11.79	97	1				HT115(DE3)			glp-4(bn2)	25°C
10	mutant + aroD plasmid	11.63	93	1				HT115(DE3)*mut/pMMB67EH(aroD)	25 µg/ml carbenicillin	HT115(DE3)*mut (no supplement)	glp-4(bn2)	25°C
	control	12.05	99	1				HT115(DE3)		HT115(DE3)*mut (no supplement)	glp-4(bn2)	25°C
	mutant	17.63	102	2	0.463071	P<.0001		HT115(DE3)*mut		HT115(DE3)*mut (no supplement)	glp-4(bn2)	25°C
	mutant + vector	18.34	110	6	0.466027	P<.0001		HT115(DE3)*mut/pMMB67EH	25 µg/ml carbenicillin	HT115(DE3)*mut (no supplement)	glp-4(bn2)	25°C
	mutant + vector + SHK	12.89	70	0				HT115(DE3)*mut/pMMB67EH	25 µg/ml carbenicillin +40 µg/ml shikimic acid	HT115(DE3)*mut (no supplement)	glp-4(bn2)	25°C
	mutant + vector (replicate)	19.59	102	3				HT115(DE3)*mut/pMMB67EH	25 µg/ml carbenicillin	HT115(DE3)*mut (no supplement)	glp-4(bn2)	25°C
	control + vector	12.51	95	8				HT115(DE3)/pMMB67EH	25 µg/ml carbenicillin	HT115(DE3)*mut (no supplement)	glp-4(bn2)	25°C
	control + vector (replicate)	11.7	115	0				HT115(DE3)/pMMB67EH	25 µg/ml carbenicillin	HT115(DE3)*mut (no supplement)	glp-4(bn2)	25°C
11	mutant + AAAs	16.38	100	3				HT115(DE3)*mut	40 µg/ml L-Trp, 40 µg/ml L-Phe, 40 µg/ml L-Tyr	HT115(DE3)*mut (no supplement)	glp-4(bn2)	25°C
	mutant + PABA	14.27	76	1				HT115(DE3)*mut	40 µg/ml PABA	HT115(DE3)*mut (no supplement)	glp-4(bn2)	25°C
	mutant + Phe	18.62	92	7				HT115(DE3)*mut	40 µg/ml L-Phe	HT115(DE3)*mut (no supplement)	glp-4(bn2)	25°C
	mutant + SHK	13.98	86	26				HT115(DE3)*mut	40 µg/ml shikimic acid	HT115(DE3)*mut (no supplement)	glp-4(bn2)	25°C
	mutant + Trp	16.87	93	3				HT115(DE3)*mut	40 µg/ml L-Trp	HT115(DE3)*mut (no supplement)	glp-4(bn2)	25°C
	mutant + Tyr	17.56	103	1				HT115(DE3)*mut	40 µg/ml L-Tyr	HT115(DE3)*mut (no supplement)	glp-4(bn2)	25°C
	mutant	18.32	116	2	0.426791	P<.0001		HT115(DE3)*mut		HT115(DE3)*mut (no supplement)	glp-4(bn2)	25°C
	control	12.84	116	1				HT115(DE3)		HT115(DE3)*mut (no supplement)	glp-4(bn2)	25°C
12	mutant + aroD plasmid	12.06	85	9				HT115(DE3)*mut/pMMB67EH(aroD)	25 µg/ml carbenicillin	HT115(DE3)*mut (no supplement)	glp-4(bn2)	25°C
	mutant + folD plasmid	18.75	121	4				HT115(DE3)*mut/pMMB67EH(folD)	25 µg/ml carbenicillin	HT115(DE3)*mut (no supplement)	glp-4(bn2)	25°C
	mutant + vector	18.92	126	3	0.478125	P<.0001		HT115(DE3)*mut/pMMB67EH(folD)	25 µg/ml carbenicillin	HT115(DE3)*mut (no supplement)	glp-4(bn2)	25°C
	control + aroD plasmid	11.06	126	3				HT115(DE3)/pMMB67EH(aroD)	25 µg/ml carbenicillin	HT115(DE3)*mut (no supplement)	glp-4(bn2)	25°C
	control + vector	12.8	126	13				HT115(DE3)/pMMB67EH	25 µg/ml carbenicillin	HT115(DE3)*mut (no supplement)	glp-4(bn2)	25°C
13	control + PABA	13.17	112	15				HT115(DE3)	40 µg/ml PABA	HT115(DE3)*mut (no supplement)	glp-4(bn2)	25°C
	control	13.74	84	0				HT115(DE3)		HT115(DE3)*mut (no supplement)	glp-4(bn2)	25°C
	mutant + PABA	14.53	85	15				HT115(DE3)*mut	40 µg/ml PABA	HT115(DE3)*mut (no supplement)	glp-4(bn2)	25°C
	mutant	19.48	124	6	0.417758	P<.0001		HT115(DE3)*mut		HT115(DE3)*mut (no supplement)	glp-4(bn2)	25°C
	ubiG + PABA	21.68	90	10				GD1 ubiG	50 µg/ml kanamycin + 40 µg/ml PABA	OP50	glp-4(bn2)	25°C
	ubiG	21.36	76	25				GD1 ubiG	50 µg/ml kanamycin	OP50	glp-4(bn2)	25°C
	ubiG + pAHG + PABA	12.86	116	6				GD1 ubiG/pAHG(ubiG+)	50 µg/ml kanamycin + 40 µg/ml PABA	OP50	glp-4(bn2)	25°C
	ubiG + pAHG	13.13	118	7				GD1 ubiG/pAHG(ubiG+)	50 µg/ml kanamycin	OP50	glp-4(bn2)	25°C
14	OP50	13.9482	116	8				OP50		128 µg/ml SMX	glp-4(bn2)	25°C
	128 µg/ml SMX	20.2969	128	2	0.455163	P<.0001		OP50	128 µg/ml SMX	128 µg/ml SMX	glp-4(bn2)	25°C
	128 µg/ml SMX	21.8077	129	10	0.632142	P<.0001		OP50	128 µg/ml SMX	128 µg/ml SMX	glp-4(bn2)	25°C
	OP50	13.3614	127	9				OP50		128 µg/ml SMX	glp-4(bn2)	25°C
	aroD	20.5984	127	4	0.658166	P<.0001		HT115(DE3)*mut		HT115(DE3)*mut	glp-4(bn2)	25°C
	WT	12.4224	126	4				HT115(DE3)		HT115(DE3)*mut	glp-4(bn2)	25°C
	aroD (Keio)	16.7606	128	9	0.345941	P<.0001		BW25113 aroD		aroD (Keio)	glp-4(bn2)	25°C
	WT (Keio)	12.4527	131	2				BW25113		aroD (Keio)	glp-4(bn2)	25°C
15	aroD	20.5066	225	27	0.362004	P<.0001		HT115(DE3)*mut		HT115(DE3)*mut	glp-4(bn2)	25°C
	WT	15.0562	233	2				HT115(DE3)		HT115(DE3)*mut	glp-4(bn2)	25°C
	aroD + 25 µM PABA	16.1969	127	0				HT115(DE3)*mut	25 µM PABA	HT115(DE3)*mut	glp-4(bn2)	25°C
	aroD + 250 µM PABA	13.8333	132	0				HT115(DE3)*mut	250 µM PABA	HT115(DE3)*mut	glp-4(bn2)	25°C
	aroD + 25 µM PHB	20.517	124	1				HT115(DE3)*mut	25 µM PHB	HT115(DE3)*mut	glp-4(bn2)	25°C
	aroD + 250 µM PHB	21.1708	114	13				HT115(DE3)*mut	250 µM PHB	HT115(DE3)*mut	glp-4(bn2)	25°C
16	aroD	21.0692	161	11	0.480234	P<.0001		HT115(DE3)*mut		HT115(DE3)*mut	glp-4(bn2)	25°C
	WT	14.2337	173	2				HT115(DE3)		HT115(DE3)*mut	glp-4(bn2)	25°C
	aroD + 25 µM PHB	22.7032	129	1				HT115(DE3)*mut	25 µM PHB	HT115(DE3)*mut	glp-4(bn2)	25°C
	WT + 25 µM PHB	14.0661	121	0				HT115(DE3)	25 µM PHB	HT115(DE3)*mut	glp-4(bn2)	25°C
	aroD + 250 µM PHB	21.8117	105	10				HT115(DE3)*mut	250 µM PHB	HT115(DE3)*mut	glp-4(bn2)	25°C
	WT + 250 µM PHB	14.6	130	0				HT115(DE3)	250 µM PHB	HT115(DE3)*mut	glp-4(bn2)	25°C
	aroD + 25 µM PABA	19.7829	129	0				HT115(DE3)*mut	25 µM PABA	HT115(DE3)*mut	glp-4(bn2)	25°C
	WT + 25 µM PABA	14.6508	126	0				HT115(DE3)	25 µM PABA	HT115(DE3)*mut	glp-4(bn2)	25°C
	aroD + 250 µM PABA	16.9098	122	0				HT115(DE3)*mut	250 µM PABA	HT115(DE3)*mut	glp-4(bn2)	25°C
	WT + 250 µM PABA	14.3696	138	0				HT115(DE3)	250 µM PABA	HT115(DE3)*mut	glp-4(bn2)	25°C
17	OP50	17.5472	182	36				OP50		16 µg/ml SMX	glp-4(bn2)	25°C
	0.1 µg/ml SMX	17.3107	207	31	-0.0134779	ns		OP50	0.1 µg/ml SMX	16 µg/ml SMX	glp-4(bn2)	25°C
	1 µg/ml SMX	18.6903	176	61	0.0651443	P=0.0003	P=0.0351	OP50	1 µg/ml SMX	16 µg/ml SMX	glp-4(bn2)	25°C
	2 µg/ml SMX	20.0465	198	25	0.142433	P<.0001		OP50	2 µg/ml SMX	16 µg/ml SMX	glp-4(bn2)	25°C
	4 µg/ml SMX	19.8814	197	41	0.133024	P<.0001		OP50	4 µg/ml SMX	16 µg/ml SMX	glp-4(bn2)	25°C
	8 µg/ml SMX	20.5441	204	35	0.170791	P<.0001		OP50	8 µg/ml SMX	16 µg/ml SMX	glp-4(bn2)	25°C
	16 µg/ml SMX	22.6306	222	13	0.289699	P<.0001		OP50	16 µg/ml SMX	16 µg/ml SMX	glp-4(bn2)	25°C
18	OP50	16.7038	102	37				OP50		128 µg/ml SMX	glp-4(bn2)	25°C
	0.1 µg/ml SMX	18.0149	139	3	0.0784911	P=0.0071	P=0.1155	OP50	0.1 µg/ml SMX	128 µg/ml SMX	glp-4(bn2)	25°C
	1 µg/ml SMX	18.0182	154	4	0.0786887	P=0.0036	P=0.0909	OP50	1 µg/ml SMX	128 µg/ml SMX	glp-4(bn2)	25°C
	2 µg/ml SMX	19.085	152	13	0.142554	P<0.0001	P=0.0005	OP50	2 µg/ml SMX	128 µg/ml SMX	glp-4(bn2)	25°C
	4 µg/ml SMX	20.7391	161	0	0.24158	P<.0001		OP50	4 µg/ml SMX	128 µg/ml SMX	glp-4(bn2)	25°C
	8 µg/ml SMX	21.2055	146	0	0.269502	P<.0001		OP50	8 µg/ml SMX	128 µg/ml SMX	glp-4(bn2)	25°C
	16 µg/ml SMX	21.4121	176	8	0.28187	P<.0001		OP50	16 µg/ml SMX	128 µg/ml SMX	glp-4(bn2)	25°C
	64 µg/ml SMX	23.7149	235	0	0.419731	P<.0001		OP50	64 µg/ml SMX	128 µg/ml SMX	glp-4(bn2)	25°C
	128 µg/ml SMX	25.4893	229	4	0.525958	P<.0001		OP50	128 µg/ml SMX	128 µg/ml SMX	glp-4(bn2)	25°C
	16 µg/ml SMX + 250 µM PABA	16.75	160	0	0.00276584	ns		OP50	16 µg/ml SMX + 250 µM PABA	128 µg/ml SMX	glp-4(bn2)	25°C
	128 µg/ml SMX + 250 µM PABA	16.0507	217	0	-0.0390989	P=0.6201	P=0.0098	OP50	128 µg/ml SMX + 250 µM PABA	128 µg/ml SMX	glp-4(bn2)	25°C
19	OP50 R26	17.1875	224	0				OP50 R26		128 µg/ml SMX	glp-4(bn2)	25°C
	16 µg/ml SMX	17.945	218	0	0.0440727	ns		OP50 R26	16 µg/ml SMX	128 µg/ml SMX	glp-4(bn2)	25°C
	128 µg/ml SMX	17.0791	215	0	-0.00630691	ns		OP50 R26	128 µg/ml SMX	128 µg/ml SMX	glp-4(bn2)	25°C
20	OP50	15.6232	191	1				OP50		128 µg/ml SMX	glp-4(bn2)	25°C
	0.1 µg/ml SMX	15.8507	221	0	0.0145617	ns		OP50	0.1 µg/ml SMX	128 µg/ml SMX	glp-4(bn2)	25°C
	1 µg/ml SMX	18.3896	229	3	0.17707	P<.0001		OP50	1 µg/ml SMX	128 µg/ml SMX	glp-4(bn2)	25°C
	2 µg/ml SMX	17.9762	210	0	0.150609	P<.0001		OP50	2 µg/ml SMX	128 µg/ml SMX	glp-4(bn2)	25°C
	4 µg/ml SMX	18.4115	226	0	0.178472	P<.0001		OP50	4 µg/ml SMX	128 µg/ml SMX	glp-4(bn2)	25°C
	8 µg/ml SMX	19.4965	224	4	0.24792	P<.0001		OP50	8 µg/ml SMX	128 µg/ml SMX	glp-4(bn2)	25°C
	16 µg/ml SMX	19.6327	226	0	0.256638	P<.0001		OP50	16 µg/ml SMX	128 µg/ml SMX	glp-4(bn2)	25°C
	64 µg/ml SMX	22.4977	238	2	0.440019	P<.0001		OP50	64 µg/ml SMX	128 µg/ml SMX	glp-4(bn2)	25°C
	128 µg/ml SMX	23.7054	230	4	0.51732	P<.0001		OP50	128 µg/ml SMX	128 µg/ml SMX	glp-4(bn2)	25°C
	256 µg/ml SMX	23.2253	253	0	0.48659	P<.0001		OP50	256 µg/ml SMX	128 µg/ml SMX	glp-4(bn2)	25°C
	16 µg/ml SMX + 250 µM PABA	14.7409	220	0	-0.0564737	ns		OP50	16 µg/ml SMX + 250 µM PABA	128 µg/ml SMX	glp-4(bn2)	25°C
	128 µg/ml SMX + 250 µM PABA	14.1459	225	1	-0.0945581	P=0.0498	P=0.0043	OP50	128 µg/ml SMX + 250 µM PABA	128 µg/ml SMX	glp-4(bn2)	25°C
